# Supplementary material for: CytoSorb® Hemadsorption in Cardiogenic Shock: A Real-World Analysis of Hemodynamics, Organ Function, and Clinical Outcomes During Mechanical Circulatory Support
Source: Biomedicines. 2025 Jan 30;13(2):324. doi: 10.3390/biomedicines13020324 (PMC11853450; doi:10.3390/biomedicines13020324)
Supplement: Supplementary file 1 [file biomedicines-13-00324-s001.zip]

Archive with 1 entries (1 files):
- biomedicines-3421730-supplementary.pdf
